# Supplementary material for: Cardiac Overload and Heart Failure Risk by NT-proBNP Levels in Older Adults with COPD Eligible for Single-Inhaler Triple Therapy: A Multicenter Longitudinal Study
Source: J Clin Med. 2025 Dec 30;15(1):277. doi: 10.3390/jcm15010277 (PMC12787263; doi:10.3390/jcm15010277)
Supplement: Supplementary file 1 [file jcm-15-00277-s001.zip]

Archive with 1 entries (1 files):
- jcm-4017091-supplementary.pdf
